# Supplementary material for: A new family of cell surface located purine transporters in Microsporidia and related fungal endoparasites
Source: eLife. 2019 Jul 29;8:e47037. doi: 10.7554/eLife.47037 (PMC6699826; doi:10.7554/eLife.47037)
Supplement: Figure 1—source data 1. — Pfam domain analysis of individual protein sequences for all Microsporidia MFS members of the family c_456 entries and close homologues identified in related species from the Rozellomycota (Figure 1). Note that for some proteins more than one significant Pfam hit is listed. [file elife-47037-fig1-data1.xlsx]

## Sheet: HMMER_Pfam_MFS
Figure 1-source data 1. Pfam hits for the MFS proteins member of family # c_456 analysed in this study
Species name	Locus tag	Indel length	alignment start	alignment end	envelope start	envelope end	hmm acc (Pfam)	hmm name (Pfam)	hmm start	hmm end	hmm length	bit score	Individual E-value	Conditional E-value	clan	Clade membership in phylogeny Figure 1
Nosema ceranae	NCER_101394	19	18	178	4	196	PF01306.18	LacY_symp	15	172	413	25.69	4.2e-06	7.6e-10	CL0015	A
Anncaliia algerae	H312_00645	17	66	434	54	440	PF03825.15	Nuc_H_symport	58	394	400	33.54	2e-08	3.6e-12	CL0015	A
Antonospora locustae	ALOC_0069	20	66	436	59	442	PF03825.15	Nuc_H_symport	58	393	400	36.46	2.6e-09	3.1e-13	CL0015	A
Edhazardia aedis	EDEG_00277	21	44	411	21	453	PF03825.15	Nuc_H_symport	34	369	400	45.67	4.2e-12	7.5e-16	CL0015	A
Encephalitozoon cuniculi	ECU11_1870	20	58	434	28	440	PF03825.15	Nuc_H_symport	49	392	400	38.34	7e-10	1.3e-13	CL0015	A
Encephalitozoon cuniculi	ECU11_1880	20	76	457	43	459	PF03825.15	Nuc_H_symport	51	398	400	29.12	4.4e-07	7.9e-11	CL0015	A
Encephalitozoon hellem	EHEL_111760	20	61	434	36	440	PF03825.15	Nuc_H_symport	52	392	400	31.95	6.1e-08	1.1e-11	CL0015	A
Encephalitozoon hellem	EHEL_111770	20	58	414	29	441	PF03825.15	Nuc_H_symport	50	370	400	43.3	2.2e-11	3.9e-15	CL0015	A
Encephalitozoon intestinalis	Eint_111770	20	62	435	35	441	PF03825.15	Nuc_H_symport	52	392	400	37.58	1.2e-09	2.1e-13	CL0015	A
Encephalitozoon intestinalis	Eint_111780	20	59	395	28	442	PF03825.15	Nuc_H_symport	51	359	400	30.08	2.3e-07	4.1e-11	CL0015	A
Encephalitozoon romalae	EROM_111770	20	60	400	25	441	PF03825.15	Nuc_H_symport	52	364	400	34.29	1.2e-08	2.1e-12	CL0015	A
Ordospora colligata	M896_121760	38	32	454	20	459	PF03825.15	Nuc_H_symport	26	393	400	34.73	8.8e-09	1.6e-12	CL0015	A
Spraguea lophii	SLOPH_2201	20	43	439	16	443	PF03825.15	Nuc_H_symport	34	395	400	30.45	1.8e-07	3.1e-11	CL0015	A
Trachipleistophora hominis*	THOM_0963	20	61	413	15	438	PF03825.15	Nuc_H_symport	52	379	400	33.27	2.4e-08	4.4e-12	CL0015	A
Vavraia culicis	VCUG_01971	20	71	445	30	451	PF03825.15	Nuc_H_symport	52	394	400	34.48	1e-08	1.9e-12	CL0015	A
Vittaforma corneae	VICG_01134	20	60	458	40	463	PF03825.15	Nuc_H_symport	51	394	400	38.5	6.3e-10	1.1e-13	CL0015	A
Nematocida parisii	NEQG_00533	20	34	406	16	429	PF03825.16	Nuc_H_symport	27	371	400	24.98	8.6e-06	9.6e-10	CL0015	A
Nematocida sp.	NERG_00050	20	34	403	16	428	PF03825.16	Nuc_H_symport	27	369	400	25.46	6.2e-06	1e-09	CL0015	A
Edhazardia aedis	EDEG_00275	20	38	390	17	391	PF07690.15	MFS_1	23	352	353	33.37	2.1e-08	2.6e-12	CL0015	A
Edhazardia aedis	EDEG_00277	21	19	396	18	397	PF07690.15	MFS_1	4	352	353	81.61	4.6e-23	8.2e-27	CL0015	A
Encephalitozoon cuniculi	ECU11_1870	20	55	386	19	389	PF07690.15	MFS_1	42	350	353	33.6	1.8e-08	3.3e-12	CL0015	A
Encephalitozoon cuniculi	ECU11_1880	20	51	406	34	408	PF07690.15	MFS_1	20	351	353	36.22	2.9e-09	5.2e-13	CL0015	A
Encephalitozoon hellem	EHEL_111760	20	58	386	17	389	PF07690.15	MFS_1	44	350	353	36.68	2.1e-09	3.8e-13	CL0015	A
Encephalitozoon hellem	EHEL_111770	20	20	390	16	391	PF07690.15	MFS_1	6	352	353	50.18	1.7e-13	3e-17	CL0015	A
Encephalitozoon intestinalis	Eint_111770	20	59	387	18	390	PF07690.15	MFS_1	44	350	353	43.86	1.4e-11	2.5e-15	CL0015	A
Encephalitozoon intestinalis	Eint_111780	20	24	387	17	391	PF07690.15	MFS_1	10	349	353	47.11	1.4e-12	2.5e-16	CL0015	A
Encephalitozoon romalae	EROM_111760	20	58	386	17	389	PF07690.15	MFS_1	44	350	353	35	6.8e-09	8.2e-13	CL0015	A
Encephalitozoon romalae	EROM_111770	20	176	389	142	391	PF07690.15	MFS_1	150	351	353	35.44	5e-09	9e-13	CL0015	A
Nosema apis	NAPIS_ORF00978	18	20	388	17	389	PF07690.15	MFS_1	6	352	353	46.03	3e-12	3.6e-16	CL0015	A
Nosema ceranae	NCER_101394	19	19	390	17	391	PF07690.15	MFS_1	6	352	353	57.9	7.4e-16	1.3e-19	CL0015	A
Ordospora colligata	M896_121760	38	36	405	17	409	PF07690.15	MFS_1	22	351	353	34.05	1.3e-08	2.4e-12	CL0015	A
Pseudoloma neurophila	M153_1989000385	23	13	380	11	381	PF07690.15	MFS_1	5	352	353	47.95	7.9e-13	9.5e-17	CL0015	A
Spraguea lophii	SLOPH_2201	20	18	390	17	391	PF07690.15	MFS_1	4	352	353	55.94	2.9e-15	5.3e-19	CL0015	A
Trachipleistophora hominis*	THOM_0963	20	27	388	15	389	PF07690.15	MFS_1	13	352	353	42.89	2.7e-11	4.9e-15	CL0015	A
Vavraia culicis	VCUG_01971	20	37	398	25	399	PF07690.15	MFS_1	13	352	353	47.93	8e-13	1.4e-16	CL0015	A
Vittaforma corneae	VICG_01134	20	166	411	150	413	PF07690.15	MFS_1	149	351	353	47.99	7.7e-13	1.4e-16	CL0015	A
Vittaforma corneae	VICG_02048	20	26	384	17	385	PF07690.15	MFS_1	12	352	353	37.28	1.4e-09	1.7e-13	CL0015	A
Anncaliia algerae	H312_00645	17	11	394	11	401	PF12832.6	MFS_1_like	1	374	385	89.89	1.4e-25	2.5e-29	CL0015	A
Anncaliia algerae	H312_02678	4**	5	348	3	364	PF12832.6	MFS_1_like	3	372	385	63.7	1.3e-17	7.6e-22	CL0015	A
Antonospora locustae	ALOC_0069	20	13	393	11	402	PF12832.6	MFS_1_like	3	374	385	88.65	3.3e-25	4e-29	CL0015	A
Edhazardia aedis	EDEG_00275	20	17	398	13	406	PF12832.6	MFS_1_like	5	374	385	91.76	3.8e-26	4.5e-30	CL0015	A
Edhazardia aedis	EDEG_00277	21	17	408	13	417	PF12832.6	MFS_1_like	5	378	385	112.49	1.9e-32	3.4e-36	CL0015	A
Edhazardia aedis	EDEG_00280	20	47	402	15	409	PF12832.6	MFS_1_like	32	375	385	113.4	1e-32	1.2e-36	CL0015	A
Encephalitozoon cuniculi	ECU11_1870	20	60	398	16	403	PF12832.6	MFS_1_like	48	376	385	67.02	1.2e-18	2.2e-22	CL0015	A
Encephalitozoon cuniculi	ECU11_1880	20	69	412	56	418	PF12832.6	MFS_1_like	41	375	385	81.39	5.3e-23	9.6e-27	CL0015	A
Encephalitozoon hellem	EHEL_111760	20	56	398	12	403	PF12832.6	MFS_1_like	44	376	385	60.32	1.3e-16	2.4e-20	CL0015	A
Encephalitozoon hellem	EHEL_111770	20	52	391	43	404	PF12832.6	MFS_1_like	41	367	385	93.31	1.3e-26	2.3e-30	CL0015	A
Encephalitozoon intestinalis	Eint_111770	20	17	399	13	404	PF12832.6	MFS_1_like	5	376	385	64.87	5.6e-18	1e-21	CL0015	A
Encephalitozoon intestinalis	Eint_111780	20	51	386	41	397	PF12832.6	MFS_1_like	40	362	385	98	4.8e-28	8.6e-32	CL0015	A
Encephalitozoon romalae	EROM_111760	20	56	398	12	403	PF12832.6	MFS_1_like	44	376	385	64.05	9.9e-18	1.2e-21	CL0015	A
Encephalitozoon romalae	EROM_111770	20	52	390	50	403	PF12832.6	MFS_1_like	41	366	385	93.3	1.3e-26	2.3e-30	CL0015	A
Enterocytozoon bieneusi	EBI_22442	16	45	386	34	399	PF12832.6	MFS_1_like	25	364	385	82.59	2.3e-23	2.8e-27	CL0015	A
Enterocytozoon bieneusi	EBI_24311	20	53	393	41	399	PF12832.6	MFS_1_like	41	374	385	87.72	6.4e-25	7.6e-29	CL0015	A
Nematocida parisii	NEQG_00533	20	33	397	18	410	PF12832.6	MFS_1_like	23	373	385	123.31	9.9e-36	5.9e-40	CL0015	A
Nematocida sp.	NERG_00050	20	33	396	18	408	PF12832.6	MFS_1_like	23	373	385	115.37	2.5e-33	1.5e-37	CL0015	A
Nosema apis	NAPIS_ORF00978	18	29	396	12	403	PF12832.6	MFS_1_like	18	374	385	94.65	5e-27	6e-31	CL0015	A
Nosema bombycis	NBO_18g0028	20	15	390	11	405	PF12832.6	MFS_1_like	5	366	385	87.49	7.5e-25	4.5e-29	CL0015	A
Nosema ceranae	NCER_101394	19	18	399	12	405	PF12832.6	MFS_1_like	8	375	385	99.36	1.9e-28	3.3e-32	CL0015	A
Ordospora colligata	M896_121750	20	42	400	13	407	PF12832.6	MFS_1_like	31	375	385	55.01	5.5e-15	6.6e-19	CL0015	A
Ordospora colligata	M896_121760	38	52	413	34	418	PF12832.6	MFS_1_like	41	375	385	90.57	8.7e-26	1.6e-29	CL0015	A
Pseudoloma neurophila	M153_1989000385	23	7	389	6	396	PF12832.6	MFS_1_like	2	374	385	98.64	3.1e-28	3.7e-32	CL0015	A
Pseudoloma neurophila	M153_2724000386	23	10	367	5	370	PF12832.6	MFS_1_like	6	361	385	57.1	1.3e-15	7.6e-20	CL0015	A
Spraguea lophii	SLOPH_2201	20	16	402	12	406	PF12832.6	MFS_1_like	5	378	385	95.21	3.4e-27	6.1e-31	CL0015	A
Trachipleistophora hominis*	THOM_0963	20	14	400	12	405	PF12832.6	MFS_1_like	3	377	385	107.96	4.5e-31	8.1e-35	CL0015	A
Vavraia culicis	VCUG_01971	20	23	407	22	413	PF12832.6	MFS_1_like	2	375	385	108.24	3.7e-31	6.7e-35	CL0015	A
Vittaforma corneae	VICG_01134	20	42	423	38	425	PF12832.6	MFS_1_like	30	380	385	97.74	5.8e-28	1e-31	CL0015	A
Vittaforma corneae	VICG_02048	20	16	389	12	395	PF12832.6	MFS_1_like	5	375	385	96.67	1.2e-27	1.5e-31	CL0015	A
Vittaforma corneae	VICG_01134	20	250	483	249	488	PF13347.6	MFS_2	2	215	427	22.24	4.3e-05	9.7e-09	CL0015	A
Anncaliia algerae	H312_00601	0	13	386	7	398	PF12832.6	MFS_1_like	9	374	385	25.47	5.2e-06	3.1e-10	CL0015	B
Anncaliia algerae	H312_01875	0	13	359	6	374	PF12832.6	MFS_1_like	9	373	385	51.57	6.1e-14	3.7e-18	CL0015	B
Antonospora locustae	ALOC_0053	3**	46	387	40	397	PF12832.6	MFS_1_like	42	375	385	44.89	6.5e-12	3.9e-16	CL0015	B
Edhazardia aedis	EDEG_01832	0	6	377	5	387	PF12832.6	MFS_1_like	2	373	385	64.79	5.9e-18	7e-22	CL0015	B
Nematocida parisii	NEQG_01061	0	138	541	136	549	PF12832.6	MFS_1_like	3	378	385	93.68	9.9e-27	5.9e-31	CL0015	B
Nematocida parisii	NEQG_01766	0	110	411	7	422	PF12832.6	MFS_1_like	116	370	385	69.48	2.2e-19	1.3e-23	CL0015	B
Nematocida sp.	NERG_02401	0	211	582	186	594	PF12832.6	MFS_1_like	27	374	385	94.2	6.9e-27	4.1e-31	CL0015	B
Nematocida sp.	NERG_02543	0	109	412	15	422	PF12832.6	MFS_1_like	115	370	385	75.83	2.6e-21	1.6e-25	CL0015	B
Pseudoloma neurophila	M153_12350001271	0	14	352	6	365	PF12832.6	MFS_1_like	10	343	385	25.69	4.4e-06	2.7e-10	CL0015	B
Pseudoloma neurophila	M153_2731000541	0	23	427	7	443	PF12832.6	MFS_1_like	44	370	385	63.51	1.4e-17	8.7e-22	CL0015	B
Pseudoloma neurophila	M153_3302000407	0	40	392	6	400	PF12832.6	MFS_1_like	35	376	385	54.1	1e-14	6.2e-19	CL0015	B
Spraguea lophii	SLOPH_0466	0	53	382	45	394	PF12832.6	MFS_1_like	39	373	385	50.48	1.3e-13	7.9e-18	CL0015	B
Spraguea lophii	SLOPH_0467	0	15	382	14	391	PF12832.6	MFS_1_like	2	370	385	50.75	1.1e-13	6.5e-18	CL0015	B
Spraguea lophii	SLOPH_2261	0	27	344	10	352	PF12832.6	MFS_1_like	22	361	385	33.65	1.7e-08	1e-12	CL0015	B
Trachipleistophora hominis*	THOM_1192	0	16	367	6	377	PF12832.6	MFS_1_like	9	374	385	47.64	9.6e-13	5.7e-17	CL0015	B
Trachipleistophora hominis*	THOM_1681	0	7	391	5	395	PF12832.6	MFS_1_like	3	378	385	60.95	8.6e-17	5.2e-21	CL0015	B
Trachipleistophora hominis*	THOM_3170	0	45	375	5	386	PF12832.6	MFS_1_like	41	371	385	39.79	2.3e-10	1.4e-14	CL0015	B
Vavraia culicis	VCUG_00084	0	8	391	5	395	PF12832.6	MFS_1_like	4	378	385	54.71	6.8e-15	4.1e-19	CL0015	B
Vavraia culicis	VCUG_01455	0	45	355	7	373	PF12832.6	MFS_1_like	41	365	385	51.81	5.2e-14	3.1e-18	CL0015	B
Vavraia culicis	VCUG_01849	0	47	376	39	385	PF12832.6	MFS_1_like	43	370	385	36.34	2.6e-09	1.5e-13	CL0015	B
Rozella allomycis	O9G_003543	5**	34	346	16	365	PF01306.18	LacY_symp	14	307	413	24.81	7.8e-06	2.3e-09	CL0015	-
Mitosporidium daphniae	DI09_25p180	0	231	417	213	422	PF03825.15	Nuc_H_symport	201	394	400	29.95	2.5e-07	4.5e-11	CL0015	-
Rozella allomycis	O9G_000468	5**	157	460	50	467	PF03825.15	Nuc_H_symport	111	393	400	44.6	8.8e-12	1.6e-15	CL0015	-
Rozella allomycis	O9G_000993	2**	266	427	240	434	PF03825.15	Nuc_H_symport	202	358	400	39.03	4.3e-10	7.8e-14	CL0015	-
Rozella allomycis	O9G_003543	5**	235	419	166	431	PF03825.15	Nuc_H_symport	184	362	400	56.51	2.1e-15	6.4e-19	CL0015	-
Rozella allomycis	O9G_004875	2**	54	400	12	429	PF03825.15	Nuc_H_symport	43	363	400	35.01	7.2e-09	1.3e-12	CL0015	-
Amphiamblys sp.	A8A55_0330	0	175	428	156	429	PF07690.15	MFS_1	124	352	353	39.97	2.1e-10	2.5e-14	CL0015	-
Amphiamblys sp.	A8A55_2217	0	8	192	7	209	PF07690.15	MFS_1	2	175	353	34.36	1.1e-08	1.3e-12	CL0015	-
Amphiamblys sp.	A8A55_2217	0	213	405	212	413	PF07690.15	MFS_1	2	186	353	36.76	2e-09	2.4e-13	CL0015	-
Amphiamblys sp.	A8A55_2439	0	175	371	144	378	PF07690.15	MFS_1	149	346	353	40.58	1.4e-10	1.6e-14	CL0015	-
Mitosporidium daphniae	DI09_202p60	0	11	382	9	386	PF07690.15	MFS_1	5	352	353	49.82	2.1e-13	2.6e-17	CL0015	-
Mitosporidium daphniae	DI09_25p180	0	140	383	118	384	PF07690.15	MFS_1	129	352	353	56.55	1.9e-15	3.4e-19	CL0015	-
Mitosporidium daphniae	DI09_30p280	0	152	380	145	381	PF07690.15	MFS_1	127	352	353	44.78	7.2e-12	8.7e-16	CL0015	-
Rozella allomycis	O9G_000467	5**	20	385	19	386	PF07690.15	MFS_1	3	352	353	54.52	7.9e-15	9.5e-19	CL0015	-
Rozella allomycis	O9G_000468	5**	52	421	48	422	PF07690.15	MFS_1	6	352	353	53.4	1.7e-14	3.1e-18	CL0015	-
Rozella allomycis	O9G_000993	2**	52	423	38	424	PF07690.15	MFS_1	17	352	353	83.02	1.7e-23	3.1e-27	CL0015	-
Rozella allomycis	O9G_003543	5**	36	411	34	412	PF07690.15	MFS_1	6	352	353	86.28	1.7e-24	5.2e-28	CL0015	-
Rozella allomycis	O9G_004875	2**	20	390	13	392	PF07690.15	MFS_1	3	351	353	75.53	3.3e-21	5.8e-25	CL0015	-
Amphiamblys sp.	A8A55_0330	0	12	427	11	432	PF12832.6	MFS_1_like	2	365	385	113.62	8.6e-33	1e-36	CL0015	-
Amphiamblys sp.	A8A55_0782	7**	75	495	38	505	PF12832.6	MFS_1_like	42	374	385	81.17	6.2e-23	3.7e-27	CL0015	-
Amphiamblys sp.	A8A55_2217	0	9	362	5	374	PF12832.6	MFS_1_like	7	377	385	89.09	2.4e-25	2.9e-29	CL0015	-
Amphiamblys sp.	A8A55_2439	0	97	371	15	390	PF12832.6	MFS_1_like	100	359	385	49.66	2.3e-13	2.8e-17	CL0015	-
Mitosporidium daphniae	DI09_202p60	0	5	387	4	402	PF12832.6	MFS_1_like	2	371	385	98.76	2.8e-28	3.4e-32	CL0015	-
Mitosporidium daphniae	DI09_25p180	0	11	382	6	398	PF12832.6	MFS_1_like	6	365	385	136.49	9.8e-40	1.8e-43	CL0015	-
Mitosporidium daphniae	DI09_30p280	0	24	380	20	393	PF12832.6	MFS_1_like	5	366	385	108.44	3.2e-31	3.9e-35	CL0015	-
Rozella allomycis	O9G_000467	5**	18	399	14	400	PF12832.6	MFS_1_like	5	384	385	144.13	4.7e-42	5.6e-46	CL0015	-
Rozella allomycis	O9G_000468	5**	44	437	43	440	PF12832.6	MFS_1_like	2	382	385	134.46	4e-39	7.2e-43	CL0015	-
Rozella allomycis	O9G_000993	2**	38	429	34	437	PF12832.6	MFS_1_like	5	374	385	156.72	6.9e-46	1.2e-49	CL0015	-
Rozella allomycis	O9G_003543	5**	32	419	29	425	PF12832.6	MFS_1_like	4	374	385	161.46	2.5e-47	7.6e-51	CL0015	-
Rozella allomycis	O9G_004875	2**	15	403	14	408	PF12832.6	MFS_1_like	2	378	385	177.77	2.8e-52	5e-56	CL0015	-
Rozella allomycis	O9G_003543	5**	176	377	165	416	PF13347.5	MFS_2	148	333	427	40.83	9.2e-11	2.7e-14	CL0015	-
* Four paralogues of Trachipleistophora hominis
** Indels distinct from the longer indels characteristic of the sequences member of clade A
Note: The entry SLOPH_1068 from Spraguea lophii had no Pfam hits
