# Supplementary material for: A new family of cell surface located purine transporters in Microsporidia and related fungal endoparasites
Source: eLife. 2019 Jul 29;8:e47037. doi: 10.7554/eLife.47037 (PMC6699826; doi:10.7554/eLife.47037)
Supplement: Figure 1—source data 2. [file elife-47037-fig1-data2.xlsx]

## Sheet: Sheet1
Figure 1-source data 2. Homologues for MFS members of the family c_456 (Nakjang et al. 2013) in two more recent Rozelomycota genomes
Species, sequence accession	Protein length	Pfam domain*	Pfam domain name*	Pfam hit Individual E-value	Locus tag of top non-self BlastP hit (all listed in Table S1)	Blast hit E-value	Protein length of non-self top hit
Paramicrosporidium saccamoebae
PJF18523.1 (NCBI)	490	PF12832.7	MFS_1_like	8.7e-44	O9G_003543 [Rozella allomycis CSF55]	4e-50	468
PJF19074.1 (NCBI)	411	PF12832.7	MFS_1_like	6.9e-32	A8A55_2217 [Amphiamblys sp. WSBS2006]	4e-40	415
PJF17983.1 (NCBI)	523	PF12832.7	MFS_1_like	6e-30	SLOPH_2201 [Spraguea lophii 42_110]	5e-31	474
PJF17015.1 (NCBI)	471	PF12832.7	MFS_1_like	6.4e-28	EBI_24311 [Enterocytozoon bieneusi H348]	1e-22	478
PJF19934.1 (NCBI)	323	PF12832.7	MFS_1_like	1.8e-35	DI09_25p180 [Mitosporidium daphniae]	8e-27	378
PJF17641.1 (NCBI)	411	PF12832.7	MFS_1_like	4e-40	DI09_25p180 [Mitosporidium daphniae]	6e-30	378
PJF18654.1 (NCBI)	447	PF12832.7	MFS_1_like	1.8e-38	DI09_30p280 [Mitosporidium daphniae]	5e-27	427
PJF18653.1 (NCBI)	429	PF12832.7	MFS_1_like	3e-35	DI09_30p280 [Mitosporidium daphniae]	4e-29	427
PJF18652.1 (NCBI)	477	PF12832.7	MFS_1_like	3.6e-33	DI09_25p180 [Mitosporidium daphniae]	7e-22	378
PJF19740.1 (NCBI)	465	PF12832.7	MFS_1_like	5.6e-54	DI09_25p180 [Mitosporidium daphniae]	2e-52	378
Metchnikovella incurvata**
ORF5_QXFS01000018:20474:21820	448	-	-	-	A8A55_2439 [Amphiamblys sp. WSBS2006]	2e-34	433
ORF8_QXFS01000029:27377:26034	447	-	-	-	A8A55_2439 [Amphiamblys sp. WSBS2006]	1e-28	433
*Top hit only
**ORF/Protein identified with ORFinder on scaffold with a tBlastn hit (protein sequence is shown below)
Protein sequences from Metchnikovella incurvata MFS
>lcl|ORF5_QXFS01000018:20474:21820 unnamed protein product [Metchnikovella incurvata]
MNKTTKESKNSFLLVPKLLFFSLSCLYYTYRETSSLYLKDVWKFETSTMELSTSFLLICFFVTPTITKIV
ARYRIQKYFAILGSLLYMISISTIFMCQDLPVSQDPYKFPFIISITVFYESIIPSVYSIIELNISDMISD
IATEDEFGRVFSRQRAFMPFGKVFCTTTYGLVSIFIDSKRYKYHPTLIYAMVGCILVCFLSLGYIDPPKK
AELLEVKKASDGENDEKPKSAPKKASIYSIFKNLSLIEYMAALFINGVFSAILGNRTSILISRYYEMNIV
GIMCYKSVSTITECFCQVFLTGLLFKTSHSVRLIVMLAFTSLRFFLNALPPKEPKSIIYITHFIYETSRG
LSNSILNTVLLTISRKFAADGDEAVLHTILKGVCLTLSPAAGGAIGSIATDKIDNNDYEVRTSYWIFGAT
SAVFTGLFIAIRFLHYLSKKRKNIPNKI
>lcl|ORF8_QXFS01000029:27377:26034 unnamed protein product [Metchnikovella incurvata]
MCIIPPMTKEVPVSKTETIIVTRIFFFFLACLFYTYKTIQSLYLASVWNFTNKDIENIGSFMILCFLISP
LITKLVTKYHLQKAYIIIAITLYSTIVASFFTLQSTFISKSPYNIPFITTSIIIYECLMGSVFSIIEIYM
ADKIKEVTAEESFKNTYSVQRAFIPIGRVVCSLSYGIFTKGISKPEVKYSAVLIYVMFGWAVVCSLTYFS
IDTSKNKDSKTITVSNDVDIKIDTKTTSIQRQITLVEYIICLFICGTIGAILSNRTPLLLKKYFLFEDLT
IIIYSCVATGVEIIGQFFLSNFIFSFSNSNKILVLFLIFSTRILILATTPSENHVLKYSLIGLEESLRGV
STSTLSMTFFTISIKYGSNGNTAFLYNLLNSMVSYFCNTAGSILGSITTVRIDKEDIRNRSSYYIFFFVG
IGSMICFSIVRLLHRLYGYDTTIKSVT
