# Supplementary material for: A new family of cell surface located purine transporters in Microsporidia and related fungal endoparasites
Source: eLife. 2019 Jul 29;8:e47037. doi: 10.7554/eLife.47037 (PMC6699826; doi:10.7554/eLife.47037)
Supplement: Figure 2—source data 2. — Transcript per million reads (TPM) values are tabulated for the four ThMFS (this study) and four ThNTT (Dean et al., 2018) genes for comparison. Mean and corresponding individual values from replicates for the tested time points for each gene are shown. Published values for NTT (Dean et al., 2018) of corresponding Fragments Per Kilobase per Million mapped reads (FPKM) are also shown for comparison with values for the ThMFS1-4. [file elife-47037-fig2-data2.xlsx]

## Sheet: Fig. 2-Source data 2-Panel A
Figure 2-source data 2 (Panel A). RNA-Seq data for ThMFS1-4 and ThNTT1-4
	Average values for time course experiment
		Timecourse Average (TPM) This study							Timecourse Average (FPKM) This study
	T. hominis locus tag*	T1 - 3h	T2 - 14h	T3 - 22h	T4 - 40h	T5 - 70h	T6 - 96h	Mean	T1 - 3h	T2 - 14h	T3 - 22h	T4 - 40h	T5 - 70h	T6 - 96h	Mean
ThMFS	THOM_0963 (ThMFS1)	95.9904	41.6716	25.1533	16.9822	363.383	357.578	150.126	306.097	129.303	76.8201	51.0838	1147.8	1119.08	471.697
	THOM_1681 (ThMFS3)	238.785	142.094	126.247	134.557	108.206	100.542	141.739	704.465	397.429	362.322	382.729	310.416	293.547	408.485
	THOM_3170 (ThMFS4)	11.8738	11.1078	8.67228	13.0074	18.4062	18.3411	13.5681	38.2089	35.7253	23.1453	37.1284	49.9921	54.6715	39.8119
	THOM_1192 (ThMFS2)	13.1474	7.87518	9.99262	3.97251	6.11329	5.55469	7.77595	38.129	18.8247	22.6356	7.56309	13.2598	9.74712	18.3599
		Timecourse Average (TPM) (see Dean et al. 2018)							Timecourse Average (FPKM) (see Dean et al. 2018)
	T. hominis locus tag*	T1 - 3h	T2 - 14h	T3 - 22h	T4 - 40h	T5 - 70h	T6 - 96h	Mean	T1 - 3h	T2 - 14h	T3 - 22h	T4 - 40h	T5 - 70h	T6 - 96h	Mean
ThNTT	THOM_2860 (ThNTT4)	2738.32	1710.32	1541.53	1009.06	1067.74	1016.53	1513.92	8313.26	5132.92	4678.83	3021.96	3310.66	3118	4595.94
	THOM_1166 (ThNTT2)	9.33143	10.0708	8.45153	8.84355	96.7585	79.948	35.5673	28.0349	31.3868	25.7276	26.2422	303.193	247.321	110.318
	THOM_2896 (ThNTT1)	4.80107	1.21831	1.3484	0.738917	4.3366	5.39643	2.97329	15.4472	3.90071	3.0627	2.3479	13.7945	16.2154	9.12807
	THOM_2894 (ThNTT3)	0.638245	0.662572	0.646319	1.04718	0.709827	0.303925	0.668011	2.0536	2.14981	1.47763	3.16115	2.32035	0.986912	2.02491
	*The genes are ranked according to their mean level of transcript
	Dean et al. (2018). Nature Communications 9:1709
	Individual values of replicates (TPM)
		Timecourse Replicates (TPM) This study
ThMFS	T. hominis locus tag	T1_1	T1_2	T2_1	T2_2	T3_1	T3_2	T4_1	T4_2	T5_1	T5_2	T6_1	T6_2
	THOM_0963 (ThMFS1)	103.186	88.7945	40.038	43.3052	29.5494	20.7572	18.5955	15.369	404.41	322.355	337.734	377.421
	THOM_1681 (ThMFS3)	234.507	243.063	139.315	144.873	120.618	131.877	131.427	137.687	91.1869	125.225	111.326	89.759
	THOM_3170 (ThMFS4)	17.2534	6.49419	10.9516	11.2639	9.62589	7.71868	12.9091	13.1057	17.6031	19.2093	18.3366	18.3456
	THOM_1192 (ThMFS2)	18.4561	7.83866	5.42007	10.3303	10.4163	9.56894	3.31313	4.63189	8.49352	3.73307	7.20725	3.90213
		Timecourse Replicates (TPM) (see Dean et al. 2018)
ThNTT	T. hominis locus tag	T1_1	T1_2	T2_1	T2_2	T3_1	T3_2	T4_1	T4_2	T5_1	T5_2	T6_1	T6_2
	THOM_2860 (ThNTT4)	2453.84	3022.8	1624.95	1795.69	1440.92	1642.15	1002.51	1015.61	957.083	1178.39	1191.85	841.209
	THOM_1166 (ThNTT2)	8.77131	9.89155	11.5526	8.58908	6.95967	9.94339	8.57937	9.10774	114.085	79.4317	63.6772	96.2188
	THOM_2896 (ThNTT1)	7.17494	2.4272	0.629966	1.80665	1.36596	1.33083	0.616174	0.861659	6.25313	2.42007	6.1444	4.64846
	THOM_2894 (ThNTT3)	0	1.27649	1.32514	0	0.359372	0.933266	1.18812	0.906242	0.692285	0.727368	0.369359	0.238491
	Individual values of replicates (FPKM)
		Timecourse Replicates (FPKM) This study
ThMFS	T. hominis locus tag	T1_1	T1_2	T2_1	T2_2	T3_1	T3_2	T4_1	T4_2	T5_1	T5_2	T6_1	T6_2
	THOM_0963 (ThMFS1)	326.504	285.69	127.468	131.138	92.9699	60.6703	54.4205	47.7472	1281.03	1014.57	1047.49	1190.67
	THOM_1681 (ThMFS3)	688.254	720.676	393.236	401.621	343.87	380.774	371.804	393.654	269.587	351.246	324.292	262.803
	THOM_3170 (ThMFS4)	55.5241	20.8937	35.5394	35.9111	23.7311	22.5595	36.9406	37.3161	48.8084	51.1757	56.1255	53.2175
	THOM_1192 (ThMFS2)	59.4397	16.8183	8.79962	28.8497	24.0614	21.2098	7.07506	8.05113	18.0234	8.49622	14.6901	4.8041
		Timecourse Replicates (FPKM) (see Dean et al. 2018)
ThNTT	T. hominis locus tag	T1_1	T1_2	T2_1	T2_2	T3_1	T3_2	T4_1	T4_2	T5_1	T5_2	T6_1	T6_2
	THOM_2860 (ThNTT4)	7522.52	9104	4979.11	5286.72	4435.99	4921.67	3013.4	3030.52	2973.62	3647.7	3633.19	2602.8
	THOM_1166 (ThNTT2)	28.2212	27.8487	35.401	27.3725	21.3997	30.0556	26.1327	26.3517	359.509	246.876	191.593	303.049
	THOM_2896 (ThNTT1)	23.0846	7.8098	2.04397	5.75745	3.31591	2.8095	1.97311	2.72269	20.2804	7.30855	17.5582	14.8726
	THOM_2894 (ThNTT3)	0	4.10719	4.29963	0	0	2.95526	3.45873	2.86357	2.27515	2.36555	1.19167	0.782153

## Sheet: Fig. 2-Source data-Panel B
Figure 2-source data 2 (Panel B). RNA-Seq data for ThMFS1-4 Z-scores
	Time course Z-score (Row normalized) This study
T. hominis locus tag	T1 - 3h	T2 - 14h	T3 - 22h	T4 - 40h	T5 - 70h	T6 - 96h
THOM_0963 (ThMFS1)	-0.327582	-0.65627	-0.756224	-0.805668	1.29044	1.25531
THOM_1192 (ThMFS2)	1.60588	0.0296673	0.662709	-1.1371	-0.497078	-0.664081
THOM_1681 (ThMFS3)	1.9385	0.00710507	-0.309437	-0.143456	-0.669816	-0.8229
THOM_3170 (ThMFS4)	-0.425182	-0.617418	-1.2286	-0.140706	1.21412	1.19778
