# Supplementary material for: A new family of cell surface located purine transporters in Microsporidia and related fungal endoparasites
Source: eLife. 2019 Jul 29;8:e47037. doi: 10.7554/eLife.47037 (PMC6699826; doi:10.7554/eLife.47037)
Supplement: Figure 2—source data 3. — See Figure 2—figure supplements 2 and 4. [file elife-47037-fig2-data3.xlsx]

## Sheet: Fig.2-fig.supp 2-source data 3
Fig. 2C-figure supplement 1-source data 3: IFA signal with background subtracted
Panel A	ThMFS1 signal with background subtracted
	Time (hrs)	r1	r2	r3	r4	Mean	SD
	3	10	7	29.5	4.21	12	11
	14	177	297	267		247	62
	22	253.319	116.8	172		180	68
	40	269	271	288		276	10
	70	170.42	74.96	53.35		99	62
	96	72.29	137.38	164.97		124	47
Panel B	ThMFS3 signal with background subtracted
	Time (hrs)	r1	r2	r3	r4	Mean	SD
	3	499.34	628.15	685.328		604	95
	14	636.8	475.4	619.8		577	88			`
	22	299.47	186	199		228	62
	40	145	211.57	178.285		178	33
	70	24.45	19.8	16.4	12.3	18	5
	96	4.3	3.5	7.3	10.2	6	3
Panel C	MitHsp70 signal with background subtracted
	Time (hrs)	r1	r2	r3	r3	r4	r5	r6	mean	SD
	3	83.75	48.96	67.13	65.06	102.7	213.65	146.74	103.999	57.9751
	14	274.2	253.5	237.5	40	97	86		164.7	101.491
	22	148.58	138.2	123.8	95.086	127.157	118		125.137	18.3308
	40	163.7	162.18	162.94	173.9	227.43	176		177.692	25.0804
	70	261.5	206.36	136.98	253	25.37	30.2	-2.7	130.101	113.15
	96	52.9	58.7	81.5	47.3	-1.8	-0.4	-0.58	33.9457	34.3055

## Sheet: Fig.2-fig.supp 4-source data 3
Fig. 2C-supplement 4-source data 3: IFA signal with background subtracted
MitHsp70 antibody signal
Co-incubated Antibody	r1	r2	r3	r4	r5	Mean	SD
ThMFS1-Rb94	85.52	52.2	50.6	56.2	44.85	57.874	15.9831
ThMFS2-Rb88	40.12	43.45	45.23	42.332	41.2	42.4664	1.9832
ThMFS2-Rb89	35.2	41.4	42.5	35.5		38.65	3.83884
ThMFS3-Rb91	15.5	43.8	42.6	48.3		37.55	14.9034
ThMFS4-Rb92	33.6	40.2	94.2	45.8		53.45	27.6205
ThMFS4-Rb93	32.5	30.5	32.4	38.5		33.475	3.47407
ThMFS1-4 antibodies signal
Antibody	r1	r2	r3	r4	r5	Mean	SD
ThMFS1-Rb94	86	189	155	72		125.5	55.7524
ThMFS2-Rb88	5	7	10	12	14	9.6	3.64692
ThMFS2-Rb89	4	2	7	6		4.75	2.21736
ThMFS3-Rb91	118	129	94	64	108	102.6	25.1356
ThMFS4-Rb92	8	3	21	14	-2	8.8	9.03881
ThMFS4-Rb93	41	33	30	3	17	24.8	14.9399
