# Supplementary material for: A new family of cell surface located purine transporters in Microsporidia and related fungal endoparasites
Source: eLife. 2019 Jul 29;8:e47037. doi: 10.7554/eLife.47037 (PMC6699826; doi:10.7554/eLife.47037)
Supplement: Figure 3—source data 1. [file elife-47037-fig3-data1.xlsx]

## Sheet: Fig. 3A & 3B-source data 1
Figure 3A and 3B-source data 1			Raw counts associated with membrane filter (radioactivity associated with bacteria, 250 µl)				Mean values and standard deviations of membrane filter associated counts per 250 µl
U-14C Uridine and 32P ATP				Uridine 30min	ATP 30min		Mean	Uridine 30min	ATP 30min
2 µM substrate			ptrc99a	340.52	4300.31		ptrc99a	360.667	3991.31
30min uptake				432	3679.6		NupG	1630.99	2808.06
E. coli GD1333				309.48	3994.02		ThMFS2	203.69	10734.5
			NupG	1709.01	2620.92		ThMFS3	318.993	7046.11
				1456.54	3236.43		ThMFS4	213.38	8206.51
				1727.41	2566.83		ThMFS1	72.1633	10127.9
			ThMFS2	224.69	10466.6
				233.23	11062		Stdev	Uridine 30min	ATP 30min
				153.15	10674.7		ptrc99a	63.6962	310.364
			ThMFS3	342.89	5432.95		NupG	151.355	371.964
				286.47	9183.23		ThMFS2	43.9767	302.178
				327.62	6522.16		ThMFS3	29.1825	1929.26
			ThMFS4	86.07	8483.1		ThMFS4	171.149	356.826
				146.13	8332.7		ThMFS1	10.4281	26.3375
				407.94	7803.74
			ThMFS1	68.26	10116.9
				83.98	10157.9
				64.25	10108.8
			Total counts of 10 μl suspension (total radioactivity used for the assay)				Mean values and standard deviations of membrane filter associated counts per ml
			totals	Uridine	ATP		Mean/ml	Uridine 30min	ATP 30min
			ptrc99a	183.63	17609.1		ptrc99a	1442.67	15965.2
				192.02	17301.6		NupG	6523.95	11232.2
				184.22	17825.4		ThMFS2	814.76	42937.8
			NupG	204.36	17767		ThMFS3	1275.97	28184.5
				202.4	18776.2		ThMFS4	853.52	32826.1
				167.27	16552.6		ThMFS1	288.653	40511.5
			ThMFS2	251.43	18616.6
				197.14	18690.4		Stdev/ml	Uridine 30min	ATP 30min
				194.41	18564.1		ptrc99a	254.785	1241.46
			ThMFS3	184.37	17254.5		NupG	605.42	1487.86
				200.8	16788.7		ThMFS2	175.907	1208.71
				192.93	16799.2		ThMFS3	116.73	7717.04
			ThMFS4	216.88	17403.5		ThMFS4	684.596	1427.3
				217.08	16538		ThMFS1	41.7124	105.35
				234.93	17919.5		Molar uptake, values shown in Figure 3A and 3B in pmol.mg-1.(30min)-1
			ThMFS1	252.01	17860.1			Figure 3 A	Figure 3 B
				231.47	18637.1		molar	Uridine 30min	ATP 30min
				273.95	18177		ptrc99a	154.607	18.1643
			Meant of total (10 µl) radioactivity used for assay				NupG	681.91	12.6928
			totals mean	Uridine	ATP		ThMFS2	76.0297	46.111
			ptrc99a	186.623	17578.7		ThMFS3	132.431	33.261
			NupG	191.343	17698.6		ThMFS4	76.5615	37.9777
			ThMFS2	214.327	18623.7		ThMFS1	22.8657	44.4577
			ThMFS3	192.7	16947.5
			ThMFS4	222.963	17287		molar Stdev	Uridine 30min	ATP 30min
			ThMFS1	252.477	18224.7		ptrc99a	27.3047	1.41245
			Total radioactivity used for assay per ml				NupG	63.2811	1.68132
			totals/ml	Uridine	ATP		ThMFS2	16.4148	1.29804
			ptrc99a	18363	1.76091e+06		ThMFS3	12.1152	9.10701
				19202	1730163		ThMFS4	61.4089	1.6513
				18422	1.78254e+06		ThMFS1	3.30426	0.115612
			NupG	20436	1776705
				20240	1.87762e+06
				16727	1655262
			ThMFS2	25143	1.86166e+06
				19714	1869043
				19441	1856407
			ThMFS3	18437	1725453
				20080	1.67887e+06
				19293	1679922
			ThMFS4	21688	1740354
				21708	1.6538e+06
				23493	1.79195e+06
			ThMFS1	25201	1786014
				23147	1.86371e+06
				27395	1.8177e+06
			Mean total radioactivity per ml
			T/ml mean	Uridine	ATP
			ptrc99a	18662.3	1.75787e+06
			NupG	19134.3	1769862
			ThMFS2	21432.7	1.86237e+06
			ThMFS3	19270	1.69475e+06
			ThMFS4	22296.3	1728702
			ThMFS1	25247.7	1.82247e+06

## Sheet: Fig. 3C-source data 1
Figure 3C-source data 1			Raw counts associated with membrane filter (radioactivity associated with bacteria, 200 µl)						Mean values and standard deviations of membrane filter associated counts per 200 µl
32P-ATP, GTP, CTP or UTP				ATP	GTP	CTP	UTP		Mean	ATP	GTP	CTP	UTP
0.5 µM substrate			ptrc99a	6042.15	5576.38	6871.58	4011.58		ptrc99a	5478.71	5433.12	5043.96	4908.85
30min uptake				5326.38	5793.89	3786.76	6638.79		ThMFS2	13607.9	18058.1	5655.19	4028.72
E. coli GD1333				5067.59	4929.09	4473.55	4076.18		ThMFS3	8462.3	8430.76	5334.83	4403.67
E. coli Rosetta2(DE3)pLysS			ThMFS2	13155.2	17507.5	5491.21	3666.93		ThMFS4	17082.4	14255.3	5589.62	4171.74
				14480	16697.3	6205.21	4568.31		ThMFS1	11203.4	15897.5	4615.59	5097.01
				13188.4	19969.5	5269.16	3850.93		pET-16b	5000.52	4179.89	3430.66	3813.76
			ThMFS3	8215.49	7860.21	5517.06	4073.93		RozNTT	34051.3	7667.26	4250.72	4194.23
				8366.92	8835.01	5864.21	4785.75
				8804.48	8597.05	4623.21	4351.34		Stdev	ATP	GTP	CTP	UTP
			ThMFS4	16091.1	14076	5539.89	4112.66		ptrc99a	504.821	449.847	1619.59	1498.52
				18378	14439.3	5491.01	4049.6		ThMFS2	755.513	1704.21	489.096	476.266
				16778	14250.6	5737.95	4352.97		ThMFS3	305.859	508.231	640.255	358.784
			ThMFS1	11567.7	15418.3	4781.51	5645.27		ThMFS4	1173.42	181.665	130.765	160.083
				10955.9	16703.3	4453.79	4094.34		ThMFS1	322.231	701.956	163.899	869.602
				11086.5	15571	4611.46	5551.41		pET-16b	226.046	797.504	610.222	405.916
			pET-16b	5176.75	5096.4	3024.97	3354.7		RozNTT	1082.17	368.947	441.721	323.726
				4745.66	3799.19	4132.44	3961.36
				5079.15	3644.07	3134.58	4125.23		Mean values and standard deviations of membrane filter associated counts per ml
			RozNTT	34629.9	7387.69	4732.69	4375.48		Mean/ml	ATP	GTP	CTP	UTP
				32802.9	8085.44	3865.18	4386.73		ptrc99a	27393.5	27165.6	25219.8	24544.2
				34721.2	7528.66	4154.29	3820.48		ThMFS2	68039.3	90290.6	28276	20143.6
									ThMFS3	42311.5	42153.8	26674.1	22018.4
			Total counts of 10 μl suspension (total radioactivity used for the assay)						ThMFS4	85411.8	71276.6	27948.1	20858.7
				ATP	GTP	CTP	UTP		ThMFS1	56016.9	79487.6	23077.9	25485
			totals	23540.6	22503.9	29007.2	28591.7		pET-16b	25002.6	20899.4	17153.3	19068.8
				25242.5	21626	29035.6	29437.8		RozNTT	170257	38336.3	21253.6	20971.1
				23681	22285.5	27885.1	25809
									Stdev/ml	ATP	GTP	CTP	UTP
			totals mean	24154.7	22138.4	28642.6	27946.2		ptrc99a	2524.11	2249.24	8097.93	7492.6
									ThMFS2	3777.56	8521.04	2445.48	2381.33
									ThMFS3	1529.3	2541.16	3201.28	1793.92
									ThMFS4	5867.09	908.327	653.823	800.413
			totals/ml	2354064	2250386	2900718	2859171		ThMFS1	1611.16	3509.78	819.495	4348.01
				2524251	2162600	2903561	2943775		pET-16b	1130.23	3987.52	3051.11	2029.58
				2368097	2228546	2788512	2580904		RozNTT	5410.85	1844.74	2208.61	1618.63
									Molar uptake, values shown in Figure 3C in pmol.mg-1.(30min)-1
			T/ml mean	2.41547e+06	2213844	2.86426e+06	2.79462e+06		molar	ATP	GTP	CTP	UTP
									ptrc99a	5.67043	6.13539	4.4025	4.39134
									ThMFS2	14.0841	20.3923	4.93599	3.604
									ThMFS3	8.75843	9.5205	4.65637	3.93943
									ThMFS4	17.6801	16.0979	4.87876	3.73195
									ThMFS1	11.5954	17.9524	4.0286	4.55967
									pET-16b	5.17551	4.72017	2.99437	3.41171
									RozNTT	35.243	8.65831	3.71013	3.75206
									molar Stdev	ATP	GTP	CTP	UTP
									ptrc99a	0.522487	0.507993	1.41361	1.34054
									ThMFS2	0.781952	1.92449	0.426895	0.426057
									ThMFS3	0.316563	0.573924	0.558831	0.32096
									ThMFS4	1.21448	0.205147	0.114135	0.143206
									ThMFS1	0.333508	0.792689	0.143055	0.777926
									pET-16b	0.233956	0.900588	0.532617	0.363123
									RozNTT	1.12004	0.416636	0.385545	0.289598
