# Supplementary material for: A new family of cell surface located purine transporters in Microsporidia and related fungal endoparasites
Source: eLife. 2019 Jul 29;8:e47037. doi: 10.7554/eLife.47037 (PMC6699826; doi:10.7554/eLife.47037)
Supplement: Figure 4—source data 1. [file elife-47037-fig4-data1.xlsx]

## Sheet: Fig. 4A & 4C-source data 1
Fig. 4A & 4C--source data 1
32P ATP, GTP		Raw counts associated with membrane filter (radioactivity associated with bacteria, 200 µl)									Mean values of membrane filter associated counts per 200 µl									Standard deviations of membrane filter associated counts per 200 µl
0.5 µM substrate			ATP 15s	ATP 30s	ATP 1m	ATP 2m	ATP 4m	ATP 6m	ATP 8m		Mean	ATP 15s	ATP 30s	ATP 1m	ATP 2m	ATP 4m	ATP 6m	ATP 8m		Stdev	ATP 15s	ATP 30s	ATP 1m	ATP 2m	ATP 4m	ATP 6m	ATP 8m
timecourse		pET-16b	4240.3	4115.86	5299.85	8981.38	5430.42	6143.73	5308.83		pET-16b	4160.15	4426.13	4880.59	7231.15	5731.55	5810.4	5460.55		pET-16b	74.3315	502.828	499.655	1563.52	263.861	305.901	153.288
E. coli Rosetta2(DE3)pLysS			4093.48	5006.28	4327.71	6739.6	5841.95	5542.52	5615.36		ThMFS1	5835.33	7202.84	11314.5	15364.5	20398.5	24349	24568.2		ThMFS1	844.948	164.718	2555.03	2058.17	760.262	1667.43	422.485
			4146.68	4156.26	5014.21	5972.47	5922.28	5744.96	5457.47		ThMFS3	16141.3	23221.7	32315.8	41490.7	53485.2	61551.7	65260.7		ThMFS3	474.075	1073.6	1214.95	381.363	333.551	748.145	836.389
		ThMFS1	6243.45	7266.53	10335.6	14223.9	19750.5	23201.9	24288.2		Mean	GTP 15s	GTP 30s	GTP 1m	GTP 2m	GTP 4m	GTP 6m	GTP 8m		Stdev	GTP 15s	GTP 30s	GTP 1m	GTP 2m	GTP 4m	GTP 6m	GTP 8m
			6398.75	7015.79	9393.71	17740.5	21235.4	23583.3	24362.3		pET-16b	4196.26	2994.14	2720.13	2698.8	3230.8	2847.86	3180.94		pET-16b	2569.51	496.091	270.887	328.857	191.134	291.743	266.063
			4863.8	7326.21	14214.3	14129.2	20209.7	26261.7	25054.2		ThMFS1	9109.63	11995.6	13818.4	18991.6	22358.4	28412.3	29274.8		ThMFS1	240.787	857.99	1705.12	2782.65	3540.59	2924.07	2321.01
		ThMFS3	15658.1	23349.9	33614.8	41213.2	53296.9	60842.2	64750.5		ThMFS3	12723.3	14745.2	19896.2	27009.9	32601.5	36255.7	38328.4		ThMFS3	1081.39	706.71	1354.23	3071.7	3875.77	3615.93	1335.24
			16159.9	22089.7	31207.4	41333.2	53288.3	61479.6	66225.9
			16605.7	24225.4	32125.3	41925.5	53870.3	62333.3	64805.7		Mean values and standard deviations of membrane filter associated counts per ml (ATP)									Mean values and standard deviations of membrane filter associated counts per ml (GTP)
											Mean/ml	ATP 15s	ATP 30s	ATP 1m	ATP 2m	ATP 4m	ATP 6m	ATP 8m		Mean/ml	GTP 15s	GTP 30s	GTP 1m	GTP 2m	GTP 4m	GTP 6m	GTP 8m
			GTP 15s	GTP 30s	GTP 1m	GTP 2m	GTP 4m	GTP 6m	GTP 8m		pET-16b	20800.8	22130.7	24403	36155.8	28657.7	29052	27302.8		pET-16b	20981.3	14970.7	13600.6	13494	16154	14239.3	15904.7
		pET-16b	2695.2	2436.25	2597.82	2653.27	3413.97	2994.67	3077.25		ThMFS1	29176.7	36014.2	56572.7	76822.7	101993	121745	122841		ThMFS1	45548.1	59977.9	69092	94958.1	111792	142062	146374
			2730.37	3385.67	3030.6	3048.05	3245.83	2511.87	3483.24		ThMFS3	80706.3	116108	161579	207453	267426	307759	326303		ThMFS3	63616.3	73726	99480.9	135050	163008	181278	191642
			7163.21	3160.5	2531.96	2395.08	3032.59	3037.03	2982.34		Stdev/ml	ATP 15s	ATP 30s	ATP 1m	ATP 2m	ATP 4m	ATP 6m	ATP 8m		Stdev/ml	GTP 15s	GTP 30s	GTP 1m	GTP 2m	GTP 4m	GTP 6m	GTP 8m
		ThMFS1	8966.69	11371.2	11915.6	15802.5	18626.7	25145.7	27650.4		pET-16b	371.658	2514.14	2498.27	7817.61	1319.31	1529.51	766.441		pET-16b	12847.6	2480.46	1354.43	1644.29	955.67	1458.71	1330.31
			9387.63	12973.9	14331.8	20246.6	22778	29306	28240.9		ThMFS1	4224.74	823.592	12775.2	10290.8	3801.31	8337.13	2112.42		ThMFS1	1203.94	4289.95	8525.61	13913.3	17702.9	14620.4	11605.1
			8974.57	11641.6	15207.8	20925.7	25670.5	30785.3	31933.1		ThMFS3	2370.38	5368.01	6074.77	1906.81	1667.75	3740.72	4181.95		ThMFS3	5406.96	3533.55	6771.16	15358.5	19378.9	18079.7	6676.22
		ThMFS3	11713.1	14042.9	18661.7	23812.7	28419.2	32481	38800.6
			12592.7	14736.5	19682.1	27278.6	33313.4	39688.6	36821.2		Molar uptake, values shown in Figure 4A and 4C in pmol.mg-1
			13864	15456.2	21344.7	29938.5	36072.1	36597.3	39363.4		molar	ATP 15s	ATP 30s	ATP 1m	ATP 2m	ATP 4m	ATP 6m	ATP 8m		molar	GTP 15s	GTP 30s	GTP 1m	GTP 2m	GTP 4m	GTP 6m	GTP 8m
		Total counts of 10 μl suspension (total radioactivity used for the assay)									pET-16b	2.40039	2.55386	2.81608	4.17235	3.30708	3.35258	3.15072		pET-16b	3.89542	2.77948	2.52511	2.50531	2.99917	2.64368	2.95289
		Total counts of 10 μl suspension	ATP-pET-16b	GTP-pET-16b	ATP-ThMFS1	GTP-ThMFS1	ATP-ThMFS3	GTP-ThMFS3			ThMFS1	6.58843	8.13243	12.7748	17.3475	23.0311	27.4914	27.739		ThMFS1	6.65933	8.76902	10.1015	13.8833	16.3444	20.77	21.4005
		totals	42953	26657.9	21712.8	34090.3	39765.2	37220.6			ThMFS3	10.0288	14.428	20.0783	25.7788	33.2312	38.243	40.5475		ThMFS3	8.69522	10.077	13.5973	18.4589	22.2803	24.7775	26.1941
			42979.1	26052.8	22010.2	34846.5	41323.7	35955.4			molar Stdev	ATP 15s	ATP 30s	ATP 1m	ATP 2m	ATP 4m	ATP 6m	ATP 8m		molar Stdev	GTP 15s	GTP 30s	GTP 1m	GTP 2m	GTP 4m	GTP 6m	GTP 8m
			44051.3	28081.6	22704	33659.5	39622.8	36567.5			pET-16b	0.042889	0.29013	0.288299	0.902147	0.152247	0.176504	0.0884468		pET-16b	2.3853	0.460525	0.251466	0.305281	0.177431	0.270827	0.246988
											ThMFS1	0.953995	0.185977	2.88478	2.32379	0.85838	1.88262	0.47701		ThMFS1	0.17602	0.627208	1.24648	2.03418	2.58824	2.13756	1.69671
		totals mean	43327.8	26930.8	22142.4	34198.8	40237.2	36581.2			ThMFS3	0.29455	0.667046	0.75487	0.236947	0.20724	0.464834	0.519662		ThMFS3	0.739035	0.482974	0.925497	2.09924	2.64875	2.47117	0.912521
		totals/ml	4295304	2665788	2171285	3.40903e+06	3.97652e+06	3.72206e+06
			4297907	2605278	2201019	3484654	4132374	3.59554e+06
			4405134	2808160	2270402	3.36595e+06	3962275	3656754
		mean total/ml	4.33278e+06	2.69308e+06	2.21424e+06	3.41988e+06	4.02372e+06	3658118

## Sheet: Fig. 4B & 4D-source data 1
Fig. 4B & 4D--source data 1
32P ATP, GTP		Raw counts of membrane filter.									Average values.									Standard deviation.
0.5 µM substrate			ATP 15s	ATP 30s	ATP 1m	ATP 2m	ATP 4m	ATP 6m	ATP 8m		Mean	ATP 15s	ATP 30s	ATP 1m	ATP 2m	ATP 4m	ATP 6m	ATP 8m		Stdev	ATP 15s	ATP 30s	ATP 1m	ATP 2m	ATP 4m	ATP 6m	ATP 8m
timecourse		ptrc99a	4182.11	4496.74	5364.62	5935.62	6606.84	6810.93	6468.58		ptrc99a	5472.46	5464.85	5724	7211.26	7159.85	6711.84	6564.96		ptrc99a	2884.63	1402.17	312.058	3624.41	673.119	507.858	454.004
E. coli GD1333			3458.25	4825.01	5881.05	4397.14	6963.36	6161.74	7059.42		ThMFS2	6174.1	7633.28	9053.48	11573.4	15026.8	16409	17286.1		ThMFS2	245.484	502.585	491.496	1876.9	1259.36	476.258	297.937
			8777.03	7072.81	5926.34	11301	7909.35	7162.85	6166.89		ThMFS4	6645.32	8488.42	11930.2	16268.6	20402.5	23002.9	23997.3		ThMFS4	953.816	322.173	1419.47	691.949	1432.3	856.315	348.44
		ThMFS2	6311.16	7322.2	9612.91	10425.6	13636.9	16696.1	17609.2
			6320.45	7364.54	8691.03	10555.1	16092.1	15859.2	17226.7		Mean	GTP 15s	GTP 30s	GTP 1m	GTP 2m	GTP 4m	GTP 6m	GTP 8m		Stdev	GTP 15s	GTP 30s	GTP 1m	GTP 2m	GTP 4m	GTP 6m	GTP 8m
			5890.69	8213.1	8856.49	13739.3	15351.4	16671.6	17022.3		ptrc99a	3221.02	3715.6	4884.69	4705.54	4181.09	4890.05	5526.99		ptrc99a	589.607	438.358	1788.48	194.187	239.842	277.612	424.482
		ThMFS4	6515.53	8137.29	11333.5	15898.6	19257.1	22931.1	23809.6		ThMFS2	7511.65	7502.35	8389.04	10184.4	12532.7	15349.1	16922.8		ThMFS2	1054.79	363.902	728.896	1142.99	2173.47	2021.75	2026.4
			5763.04	8770.41	10906.5	15840.3	22008.4	22184.8	23783		ThMFS4	8179.12	10631.3	13988.4	17416	19649.3	23389.2	23371.7		ThMFS4	633.309	601.862	1473.74	3206.53	2989	1533.01	2662.37
			7657.38	8557.56	13550.6	17066.9	19942	23892.9	24399.3
											Calculations of molar ratios. Highlighted molar rates are shown in Fig 4B and Fig 4D in pmol.mg-1.
			GTP 15s	GTP 30s	GTP 1m	GTP 2m	GTP 4m	GTP 6m	GTP 8m		Mean/ml	ATP 15s	ATP 30s	ATP 1m	ATP 2m	ATP 4m	ATP 6m	ATP 8m		Mean/ml	GTP 15s	GTP 30s	GTP 1m	GTP 2m	GTP 4m	GTP 6m	GTP 8m
		ptrc99a	2767.89	3286.45	3891.36	4734.06	4255.43	4587.97	5055.99		ptrc99a	27362.3	27324.3	28620	36056.3	35799.3	33559.2	32824.8		ptrc99a	16105.1	18578	24423.4	23527.7	20905.5	24450.3	27635
			3007.53	4162.62	3813.35	4498.67	4374.96	4948.21	5645		ThMFS2	30870.5	38166.4	45267.4	57866.8	75134	82044.9	86430.4		ThMFS2	37558.2	37511.7	41945.2	50922.2	62663.4	76745.5	84614.1
			3887.63	3697.72	6949.35	4883.89	3912.88	5133.98	5879.98		ThMFS4	33226.6	42442.1	59651.2	81343	102013	115015	119986		ThMFS4	40895.6	53156.6	69941.9	87079.8	98246.6	116946	116859
		ThMFS2	6399.33	7176.24	7714	8869.89	10593.1	13605.1	15431.7
			7638.1	7435.91	8291.21	10943.6	12123.2	14877.1	16106.8		Stdev/ml	ATP 15s	ATP 30s	ATP 1m	ATP 2m	ATP 4m	ATP 6m	ATP 8m		Stdev/ml	GTP 15s	GTP 30s	GTP 1m	GTP 2m	GTP 4m	GTP 6m	GTP 8m
			8497.51	7894.89	9161.91	10739.8	14881.8	17565.1	19230		ptrc99a	14423.2	7010.86	1560.29	18122.1	3365.6	2539.29	2270.02		ptrc99a	2948.04	2191.79	8942.38	970.936	1199.21	1388.06	2122.41
		ThMFS4	7566.48	11309.7	12436.1	14359.6	16606.8	21677.5	20627.4		ThMFS2	1227.42	2512.92	2457.48	9384.52	6296.82	2381.29	1489.69		ThMFS2	5273.95	1819.51	3644.48	5714.95	10867.3	10108.7	10132
			8139.63	10161.5	14160.6	17134.2	19759.3	24635.9	23544		ThMFS4	4769.08	1610.87	7097.35	3459.74	7161.5	4281.57	1742.2		ThMFS4	3166.55	3009.31	7368.68	16032.6	14945	7665.04	13311.9
			8831.25	10422.8	15368.4	20754.1	22581.8	23854	25943.8
											Figure 4B									Figure 4D
		Total counts of 10 μl suspension	ATPptrc99a	GTPptrc99a	ATPThMFS2	GTPThMFS2	ATPThMFS4	GTPThMFS4			molar	ATP 15s	ATP 30s	ATP 1m	ATP 2m	ATP 4m	ATP 6m	ATP 8m		molar	GTP 15s	GTP 30s	GTP 1m	GTP 2m	GTP 4m	GTP 6m	GTP 8m
		totals	25860.4	24317.4	29997.1	20417.5	25313.3	25090			ptrc99a	5.11865	5.11154	5.35393	6.74504	6.69695	6.2779	6.14052		ptrc99a	3.35239	3.86714	5.08391	4.89746	4.35162	5.0895	5.75241
			27095.1	23426.9	31218.8	22537	23936.7	24879.8			ThMFS2	5.03084	6.21982	7.37704	9.43032	12.2443	13.3705	14.0852		ThMFS2	8.61754	8.60687	9.6241	11.6838	14.3778	17.6088	19.4143
			27228.6	24316.7	30827.8	22420.8	25073.1	23513.8			ThMFS4	6.70584	8.56573	12.0389	16.4168	20.5883	23.2124	24.2158		ThMFS4	8.3479	10.8507	14.277	17.7753	20.0548	23.8718	23.854
											molar Stdev	ATP 15s	ATP 30s	ATP 1m	ATP 2m	ATP 4m	ATP 6m	ATP 8m		molar Stdev	GTP 15s	GTP 30s	GTP 1m	GTP 2m	GTP 4m	GTP 6m	GTP 8m
		totals mean	26728	24020.3	30681.3	21791.7	24774.4	24494.5			ptrc99a	2.69813	1.31152	0.291882	3.39009	0.6296	0.475023	0.424652		ptrc99a	0.613655	0.456237	1.86142	0.202107	0.249624	0.288934	0.441794
											ThMFS2	0.200028	0.409521	0.400486	1.52936	1.02617	0.388069	0.242768		ThMFS2	1.21008	0.417477	0.836206	1.31126	2.49345	2.3194	2.32473
											ThMFS4	0.962503	0.325107	1.4324	0.698251	1.44535	0.864114	0.351613		ThMFS4	0.646378	0.614282	1.50415	3.2727	3.05068	1.56464	2.71731
		totals/ml	2586040	2431743	2999714	2041745	2531329	2509003
			2709509	2342686	3121882	2253700	2393667	2487983
			2722863	2431667	3082783	2242079	2507313	2351378
		mean total/ml	2672804	2402032	3.06813e+06	2.17917e+06	2.47744e+06	2.44945e+06
