# Supplementary material for: A new family of cell surface located purine transporters in Microsporidia and related fungal endoparasites
Source: eLife. 2019 Jul 29;8:e47037. doi: 10.7554/eLife.47037 (PMC6699826; doi:10.7554/eLife.47037)
Supplement: Figure 5—source data 1. [file elife-47037-fig5-data1.xlsx]

## Sheet: Fig. 5-source data 1
32P ATP, GTP, CCCP			Raw counts associated with membrane filter (radioactivity associated with bacteria, 200 µl)						Mean values and standard deviations of membrane filter associated counts per 200 µl								% transport compared to control - values shown in Figure 5
0.5 µM substrate				ATP	ATP+CCCP	GTP	GTP+CCCP		Mean	ATP	ATP+CCCP	GTP	GTP+CCCP		% of control
10min			pET-16b	4165.3	3910.48	3928.92	5017.67		pET-16b	4348.2	3587.11	3667.28	4321.23		Mean	ATP	ATP+CCCP	GTP	GTP+CCCP
E. coli Rosetta2(DE3)pLysS				3505.41	2596.77	4054.33	4333.28		ThMFS1	38947.4	41640	42163.8	56753.5		ThMFS1	100	106.913	100	134.603
				5373.88	4254.09	3018.6	3612.74		ThMFS3	51195.8	59906	43128.4	52061		ThMFS3	100	117.013	100	120.711
			ThMFS1	40285.1	42301.7	43284.1	52883.2		PamNTT5			35631.8	13957.2		PamNTT5			100	39.1706
				37984	41836.2	40709.2	62252.3
				38573.1	40782.1	42497.9	55125		Stdev	ATP	ATP+CCCP	GTP	GTP+CCCP		% of control
			ThMFS3	52886.9	62011.4	45271.7	50802.8		pET-16b	947.567	874.701	565.265	702.543		Stdev	ATP	ATP+CCCP	GTP	GTP+CCCP
				50126.9	59133.2	42282.6	53957.3		ThMFS1	1195.31	778.542	1319.59	4892.23		ThMFS1	3.06903	1.99896	3.12968	11.6029
				50573.5	58573.3	41831	51422.8		ThMFS3	1481.49	1844.74	1869.79	1671.28		ThMFS3	2.89378	3.6033	4.33541	3.87513
			PamNTT5			33755.8	12155.6		PamNTT5			1731.34	1560.7		PamNTT5			4.85896	4.38008
						37168	14895.3
						35971.7	14820.8		Mean values and standard deviations of membrane filter associated counts per ml
									Mean/ml	ATP	ATP+CCCP	GTP	GTP+CCCP
			Total counts of 10 μl suspension (total radioactivity used for the assay)						pET-16b	21741	17935.6	18336.4	21606.2
				ATP	GTP				ThMFS1	194737	208200	210819	283767
			totals	33053.5	36804.8				ThMFS3	255979	299530	215642	260305
				31675.4	36927.8				PamNTT5			178159	69786.1
				30677.7	35312.5
									Stdev/ml	ATP	ATP+CCCP	GTP	GTP+CCCP
			totals mean	31802.2	36348.4				pET-16b	4737.84	4373.51	2826.32	3512.71
									ThMFS1	5976.54	3892.71	6597.96	24461.1
									ThMFS3	7407.46	9223.69	9348.97	8356.41
									PamNTT5			8656.68	7803.51
			total/ml	3305353	3680476
				3167536	3692779				Molar uptake, values shown in Figure 5-figure supplement 1 in pmol.mg-1.(10min)-1
				3067767	3531251				molar	ATP	ATP+CCCP	GTP	GTP+CCCP
									pET-16b	3.41816	2.81986	2.52232	2.97209
			Mean total/ml	3.18022e+06	3.63484e+06				ThMFS1	30.6169	32.7336	28.9998	39.0344
									ThMFS3	40.2455	47.0926	29.6633	35.807
									PamNTT5			24.5072	9.59962
									molar Stdev	ATP	ATP+CCCP	GTP	GTP+CCCP
									pET-16b	0.744891	0.687611	0.388783	0.483201
									ThMFS1	0.939643	0.612019	0.9076	3.36482
									ThMFS3	1.16461	1.45017	1.28602	1.14949
									PamNTT5			1.19079	1.07343
